# Supplementary material for: Mapping the rare disease stakeholders in India
Source: PLOS Glob Public Health. 2026 Mar 26;6(3):e0003516. doi: 10.1371/journal.pgph.0003516 (PMC13020829; doi:10.1371/journal.pgph.0003516)
Supplement: S4 File — (XLSX) [file pgph.0003516.s004.xlsx]

## Sheet: Stakeholder scores
	Stakeholder Analysis Score Matrix
	SH Group		Stakeholder category	Score - Knowledge	Score - Interest	Score - Position	Score - Power
1	1.Doctors (non RD specialist)	PHC doctor	NRDS	2	1	1	1
2		Tertiary Government hospital Doctor	NRDS	1	0	1	1
3		Mulitispeciality doctor in Urban setting	NRDS	2	0	1	1
4		Doctor inPrivate Pediatrics Hospital in Urban	NRDS	2	1	1	1
5	2.Doctor (RD specialist)	Superspeciality Hospital doctor specializing in RD	RDS	3	3	2	2
6		Superspeciality Hospital doctor specializing in RD	RDS	3	3	0	2
7	3.International Patient Organizations	International Organization with no direct connection to India	INTO	3	3	3	1
8		International Organization with Indian origin Founder	INTO	3	3	3	1
9		International Organization led by person of Indian Origin	INTO	3	3	3	1
10	4.Indian OMPOs	Gene Therapy Lab	OMPO	3	3	3	1
11		Genomic diagnostic Company	OMPO	3	3	2	1
12		Research and diagnostic	OMPO	3	3	3	1
13		Nutritional Supplement Company	OMPO	3	3	1	1
14	5.Indian Patient Organization	Rare Disease Umbrella Organization	PATO	3	3	0	2
15		Disease Specific Group	PATO	3	3	3	1
16		Disease Specific Group	PATO	3	3	3	1
17		Disease Specific Group	PATO	3	3	0	1
18		Disease Specific Group	PATO	1	2	3	1
19		Patient	PATO	3	3	3	0
20	6.Think tanks	Public Health Think Tank	TTNK	3	3	3	1
21		Public Health Think Tank	TTNK	3	3	3	1
22	7.Researchers	Professor & Head, Department of Medical Genetics	RCOM	3	3	2	1
23		Professor Department of Biochemistry	RCOM	2	0	1	1
24		Director of a Genetics Institute	RCOM	3	3	3	1
25	8.MNC	Immunology Pharmaceutical Company	MNCO	3	3	3	2
26			MNCO	3	3	3	2
27	9.Policy makers and government	ICMR (affiliated to)	PMKR	3	3	3	2
28		Department of Health Research (formerly affiliated to)	PMKR	3	3	3	2
29		National Health Mission Advisor	PMKR	3	3	3	2
30		MOFHW (MA)	PMKR	3	2	3	3
31		ICMR (MA)	PMKR	3	2	3	3
32		Judiciary (MA)	PMKR	1	3	3	3
33		Karnataka (MA)	PMKR	3	2	3	2
34		Kerala (MA)	PMKR	3	3	3	2
35	10.Allied health professionals	Physiotherapist worked with muscular dystrophy patients	AHPR	2	3	3	1
36		Speech therapist	AHPR	2	1	1	1
37		Genetic Counsellor- senior official in Board of genetic Counselling	AHPR	3	3	3	1
38		Genetic Counsellor	AHPR	3	3	3	1
39		Public Health Proffessional	AHPR	2	2	3	1
