# Supplementary material for: Mapping the rare disease stakeholders in India
Source: PLOS Glob Public Health. 2026 Mar 26;6(3):e0003516. doi: 10.1371/journal.pgph.0003516 (PMC13020829; doi:10.1371/journal.pgph.0003516)
Supplement: S5 File — (XLSX) [file pgph.0003516.s005.xlsx]

## Sheet: Sheet1
Knowledge - Domains	Knowledge of RDs	Knowledge of RD policies	Knowledge of RD management	Understanding of the Indian RD ecosystem	Total Score
Knowledge - Score	1	1	1	1	3
Knowledge - Quotes	"I had already been involved in RD research…" "...globally while there is more than 7-8 thousand RDs that are acknowledged in data bases like Orphanet maintained in the Europe, or GUARD database maintained by NIH in the US"	"While the CDSCO definition of any drug to be considered orphan drug as a drug that affects fewer than 5000000 or 5 lakh Indians, for RD government has not really acknowledged that is the definition of a RD as well. "	"Only 5-7% have treatment option available, even in the US and Europe but the remaining 95%, 2000 clinical trials are on-going for various RDs whether it is gene therapy or some other type of drug, enzyme replacement options and all clinical trials before they are fully tested through phase 1, phase 2, phase 3 of the FDA regulated clinical trials process, they are available at no cost to the pati…	"...option is not available to patients in India or Indian patients are not aware of that" …"MODI CARE, which enabled bottom of the pyramid about 5 Lakh Rupees I believe, in towards 5 Lakh rupees towards their insurance is now bring 500 million more people in India into the health care economy which did not exist few years ago"
Interest -Domains	Interest in RD policy development	Interest in RD policy implementation	Contribution to the RD ecosystem
Interest - Score	1	1	1		3
Interest - Quotes	"...we would like to believe that YES, we have influenced the policy and contribution towards the formulation and shaping of the policy over the years and many others have as well.	"we see this as an ongoing process. It is not an event but it is journey and we need to work on ongoing basis, closely with the policy makers to inform them and educate the policy makers, not at the central level but at the state and local level across the country through local patients and foundations that are living in India, that can go and represent their needs boldly, with confidence, empowe…	"In terms of my personal engagement over the years with organisation for RDs, India, in bringing the several patient advocacy leaders from India to the XX country through XYZ summit of all RD advocates"
Power - Domains	Political authority	Financial authority	Technical (domain) expertise	Leadership
Power - Score	1	0	1	1	3
Power - Quotes	"In India, the counter parts would be MLAs and MPs and sharing either directly with them or their staff members, ....and expressing their challenges and problem like how long it took for them to diagnose, how affordable or unaffordable treatment options, diagnostic odyssey has been there in their journey, you know their social burden, their financial burden, emotional burden, clinical burden, etc…	"funding. Without funding we can't really make anything happen. So how much can volunteers and personal resources accomplish. Many parents land up in bankruptcy because they can’t find the resources to continue the mission of the NGO and that is not something that is right. To avoid those things we need to find a healthy ecosystem where a public-private partnership (PPP) can fund the ongoing prog…	"Mainly we focus on education, facilitating cross border research and influencing or contributing best practises towards policy framers. That represents truly listening to patients and their needs and how that should guide everything else. It always starts with the nail and not with the hammer. We have mainly been focused on understanding what the problems are, where the key challenges are ..."	"...everyone is welcome in that process but that is more of a coalition than an organisation effort but that is one thing I look at it as a best practise, implemented by world’s leading experts in a participatory engaging democratic process where RD neglected community engages the government, informs them, educates them, the facts, informations which can then result in a return of favour by the g…
Position - Score	A.degree of support or opposition to policy expressed through use of potential power (sources of power) 1. Neutral 2. Supporter 3. Moderate Supporter 4. Opponent	B.Actions taken to demonstrate support or opposition to policy 1. No actions taken 2. Actions taken
Position - Score	1	1			1
